# Supplementary material for: Effects of Host, Sample, and in vitro Culture on Genomic Diversity of Pathogenic Mycobacteria
Source: Front Genet. 2019 Jun 4;10:477. doi: 10.3389/fgene.2019.00477 (PMC6558051; doi:10.3389/fgene.2019.00477)
Supplement: Supplementary file 4 [file Table_4.xlsx]

## Sheet: Table S3. ANOVA
Pairs	Adjusted p-value
5AFB-Negative	0.298394
9AFB-Negative	0.99927
1-Negative	0.0013321
2-Negative	0.0001493
3-Negative	1.08e-05
9AFB-5AFB	0.894181
1-5AFB	0.99986
2-5AFB	0.831394
3-5AFB	0.939974
1-9AFB	0.702836
2-9AFB	0.296937
3-9AFB	0.394747
1-2	0.569707
1-3	0.688095
2-1	0.984685
