# Supplementary material for: Effects of Host, Sample, and in vitro Culture on Genomic Diversity of Pathogenic Mycobacteria
Source: Front Genet. 2019 Jun 4;10:477. doi: 10.3389/fgene.2019.00477 (PMC6558051; doi:10.3389/fgene.2019.00477)
Supplement: Supplementary file 6 [file Table_6.xlsx]

## Sheet: lm_outliers_multi
Gene	Number of patients/samples: lm outlier
Rv2020c	13
Rv3109	11
Rv1318c	11
Rv1267c	10
Rv1319c	9
Rv2351c	5
Rv2350c	5
Rv3051c	4
Rv2082	3
Rv2319c	2
Rv2081c	2
Rv1630	2
Rv1327c	2
Rv1164	2
Rv0684	2
Rv0667	2
Rv0338c	2
Mb3111	2
Mb0999c	2
Mb0948c	2
Mb0508	2
Mb0217	3
Mb0177	2

## Sheet: lm_outliers_single
Gene	Patient	Frequency
Mb0174	Patient 35-Sample 3	1
Mb0704	Patient 35-Sample 3	1
Mb0826	Patient 35-Sample 3	1
Mb0974	Patient 35-Sample 3	1
Mb1048	Patient 35-Sample 3	1
Mb1131c	Patient 35-Sample 1	1
Mb1554c	Patient 35-Sample 2	1
Mb2118c	Patient 35-Sample 3	1
Mb2521	Patient 35-Sample 1	1
Mb2981	Patient 35-Sample 3	1
Mb3284c	Patient 35-Sample 2	1
Mb3324	Patient 35-Sample 1	1
Rv0006	Patient 14	1
Rv0041	Patient 22	1
Rv0211	Patient 14	1
Rv0668	Patient 7	1
Rv0685	Patient 14	1
Rv0753c	Patient 4	1
Rv0803	Patient 14	1
Rv0950c	Patient 11	1
Rv0965c	Patient 3	1
Rv1020	Patient 8	1
Rv1165	Patient 3	1
Rv1250	Patient 21	1
Rv1266c	Patient 22	1
Rv1322	Patient 7	1
Rv1380	Patient 4	1
Rv1413	Patient 2	1
Rv1475c	Patient 11	1
Rv1485	Patient 4	1
Rv1629	Patient 4	1
Rv1638	Patient 14	1
Rv2023A	Patient 2	1
Rv2245	Patient 8	1
Rv2318	Patient 4	1
Rv2572c	Patient 8	1
Rv2610c	Patient 23	1
Rv3113	Patient 2	1
Rv3148	Patient 11	1
Rv3526	Patient 11	1
Rv3573c	Patient 11	1
Rv3885c	Patient 2	1
Rv3900c	Patient 22	1
Rv3901c	Patient 22	1

## Sheet: fold_change_outlier_multi
Gene	Number of patients/samples: fold change outlier
Mb0948c	2
Mb0974	2
Rv0667	3
Rv1630	2
Rv3051c	6

## Sheet: fold_change_outlier_single
Gene	Patient	Frequency
Mb0826	Patient 35-Sample 3	1
Mb1048	Patient 35-Sample 3	1
Mb1695c	Patient 35-Sample 2	1
Mb2049c	Patient 35-Sample 1	1
Mb3324	Patient 35-Sample 1	1
Rv0037c	Patient 23	1
Rv0058	Patient 2	1
Rv0089	Patient 3	1
Rv0101	Patient 23	1
Rv0182c	Patient 21	1
Rv0271c	Patient 4	1
Rv0319	Patient 23	1
Rv0338c	Patient 7	1
Rv0585c	Patient 21	1
Rv0591	Patient 4	1
Rv0630c	Patient 4	1
Rv0668	Patient 7	1
Rv0684	Patient 7	1
Rv0685	Patient 14	1
Rv0731c	Patient 23	1
Rv0753c	Patient 4	1
Rv0800	Patient 23	1
Rv0803	Patient 14	1
Rv0839	Patient 23	1
Rv1007c	Patient 4	1
Rv1020	Patient 8	1
Rv1164	Patient 4	1
Rv1165	Patient 3	1
Rv1166	Patient 2	1
Rv1249c	Patient 21	1
Rv1250	Patient 21	1
Rv1266c	Patient 22	1
Rv1280c	Patient 10	1
Rv1315	Patient 4	1
Rv1327c	Patient 5	1
Rv1336	Patient 23	1
Rv1365c	Patient 4	1
Rv1380	Patient 4	1
Rv1410c	Patient 23	1
Rv1425	Patient 2	1
Rv1453	Patient 23	1
Rv1467c	Patient 3	1
Rv1485	Patient 4	1
Rv1530	Patient 4	1
Rv1564c	Patient 21	1
Rv1629	Patient 4	1
Rv1638	Patient 14	1
Rv1659	Patient 4	1
Rv1698	Patient 23	1
Rv1769	Patient 23	1
Rv1970	Patient 23	1
Rv1997	Patient 21	1
Rv2006	Patient 21	1
Rv2097c	Patient 4	1
Rv2150c	Patient 23	1
Rv2163c	Patient 4	1
Rv2201	Patient 2	1
Rv2230c	Patient 2	1
Rv2391	Patient 21	1
Rv2531c	Patient 3	1
Rv2572c	Patient 8	1
Rv2590	Patient 21	1
Rv2610c	Patient 23	1
Rv2845c	Patient 2	1
Rv2888c	Patient 23	1
Rv2940c	Patient 2	1
Rv2942	Patient 23	1
Rv2967c	Patient 21	1
Rv3261	Patient 2	1
Rv3305c	Patient 4	1
Rv3447c	Patient 23	1
Rv3448	Patient 3	1
Rv3612c	Patient 4	1
Rv3762c	Patient 2	1
Rv3885c	Patient 2	1
Rv3903c	Patient 23	1

## Sheet: abs_change_multi
Gene	Number of patients/samples: absolute change outlier
Rv0708	6
Rv3648c	4
Rv0640	3
Rv0378	2
Rv0668	2
Rv0684	2
Rv0717	2
Rv0748	2
Rv1164	2
Rv1824	2
Rv2272	2
Rv2703	2
Rv2904c	2
Rv3051c	2
Rv3604c	2
Mb3177	2
Mb1047	3
Mb0659	3

## Sheet: abs_change_single
Gene	Patient	Frequency
Rv0024	Patient 9	1
Rv0049	Patient 21	1
Rv0053	Patient 14	1
Rv0081	Patient 9	1
Rv0084	Patient 4	1
Rv0158	Patient 5	1
Rv0253	Patient 22	1
Rv0329c	Patient 9	1
Rv0371c	Patient 10	1
Rv0392c	Patient 8	1
Rv0417	Patient 21	1
Rv0444c	Patient 21	1
Rv0467	Patient 5	1
Rv0492A	Patient 3	1
Rv0500B	Patient 11	1
Rv0512	Patient 8	1
Rv0514	Patient 3	1
Rv0525	Patient 23	1
Rv0569	Patient 23	1
Rv0580c	Patient 3	1
Rv0653c	Patient 2	1
Rv0658c	Patient 21	1
Rv0667	Patient 10	1
Rv0685	Patient 8	1
Rv0700	Patient 5	1
Rv0745	Patient 9	1
Rv0847	Patient 22	1
Rv0871	Patient 21	1
Rv0889c	Patient 3	1
Rv0900	Patient 21	1
Rv0956	Patient 3	1
Rv1013	Patient 5	1
Rv1014c	Patient 5	1
Rv1087A	Patient 21	1
Rv1106c	Patient 11	1
Rv1107c	Patient 3	1
Rv1116	Patient 22	1
Rv1143	Patient 5	1
Rv1177	Patient 14	1
Rv1218c	Patient 5	1
Rv1305	Patient 14	1
Rv1323	Patient 14	1
Rv1398c	Patient 22	1
Rv1417	Patient 2	1
Rv1535	Patient 23	1
Rv1536	Patient 8	1
Rv1630	Patient 14	1
Rv1744c	Patient 21	1
Rv1767	Patient 4	1
Rv1799	Patient 3	1
Rv1852	Patient 2	1
Rv1856c	Patient 2	1
Rv1863c	Patient 2	1
Rv1893	Patient 3	1
Rv1953	Patient 21	1
Rv1988	Patient 2	1
Rv2010	Patient 3	1
Rv2023c	Patient 3	1
Rv2057c	Patient 2	1
Rv2063	Patient 22	1
Rv2111c	Patient 21	1
Rv2185c	Patient 2	1
Rv2198c	Patient 11	1
Rv2319c	Patient 4	1
Rv2422	Patient 2	1
Rv2444c	Patient 8	1
Rv2520c	Patient 3	1
Rv2530A	Patient 2	1
Rv2530c	Patient 9	1
Rv2606c	Patient 7	1
Rv2621c	Patient 3	1
Rv2728c	Patient 3	1
Rv2744c	Patient 8	1
Rv2765	Patient 21	1
Rv2799	Patient 22	1
Rv2804c	Patient 3	1
Rv2806	Patient 2	1
Rv2830c	Patient 21	1
Rv2840c	Patient 22	1
Rv2848c	Patient 3	1
Rv2862c	Patient 4	1
Rv2869c	Patient 5	1
Rv2901c	Patient 5	1
Rv2907c	Patient 21	1
Rv2922A	Patient 3	1
Rv3048c	Patient 8	1
Rv3066	Patient 3	1
Rv3171c	Patient 3	1
Rv3175	Patient 21	1
Rv3183	Patient 3	1
Rv3209	Patient 4	1
Rv3319	Patient 8	1
Rv3341	Patient 3	1
Rv3353c	Patient 21	1
Rv3418c	Patient 5	1
Rv3461c	Patient 23	1
Rv3462c	Patient 14	1
Rv3489	Patient 22	1
Rv3516	Patient 14	1
Rv3527	Patient 3	1
Rv3583c	Patient 14	1
Rv3587c	Patient 21	1
Rv3596c	Patient 8	1
Rv3642c	Patient 2	1
Rv3656c	Patient 22	1
Rv3688c	Patient 9	1
Rv3692	Patient 21	1
Rv3723	Patient 22	1
Rv3753c	Patient 4	1
Rv3771c	Patient 3	1
Rv3777	Patient 21	1
Rv3911	Patient 2	1
Mb1109c	Patient 35-Sample 2	1
Mb0920	Patient 35-Sample 3	1
Mb3077c	Patient 35-Sample 3	1
Mb3703c	Patient 35-Sample 3	1

## Sheet: FST_outlier_multi
Gene	Number of patients/samples: FST outlier
Rv1318c	11
Rv3109	8
Rv3051c	7
Rv1319c	6
Rv2020c	6
Rv1164	5
Rv1267c	5
Rv2351c	5
Rv0667	4
Rv0668	4
Rv2350c	4
Rv0001	3
Rv0005	3
Rv0684	3
Rv1248c	3
Rv1475c	3
Rv1536	3
Rv2082	3
Rv2357c	3
Rv2823c	3
Rv3240c	3
Rv3859c	3
Rv0006	2
Rv0050	2
Rv0206c	2
Rv0244c	2
Rv0282	2
Rv0338c	2
Rv0350	2
Rv0410c	2
Rv0440	2
Rv0642c	2
Rv0655	2
Rv0663	2
Rv0711	2
Rv0777	2
Rv0896	2
Rv0987	2
Rv1327c	2
Rv1527c	2
Rv1630	2
Rv1638	2
Rv2023A	2
Rv2081c	2
Rv2115c	2
Rv2349c	2
Rv2435c	2
Rv2444c	2
Rv2477c	2
Rv2583c	2
Rv2606c	2
Rv2737c	2
Rv2783c	2
Rv2939	2
Rv3048c	2
Rv3060c	2
Rv3148	2
Rv3411c	2
Rv3436c	2
Rv3597c	2
Rv3783	2
Rv3884c	2
Rv3894c	2

## Sheet: FST_outlier_single
Gene	Freq: FST outlier
Rv0014c	1
Rv0015c	1
Rv0032	1
Rv0037c	1
Rv0041	1
Rv0054	1
Rv0055	1
Rv0058	1
Rv0064	1
Rv0066c	1
Rv0071	1
Rv0126	1
Rv0171	1
Rv0173	1
Rv0189c	1
Rv0202c	1
Rv0207c	1
Rv0211	1
Rv0247c	1
Rv0248c	1
Rv0252	1
Rv0267	1
Rv0272c	1
Rv0284	1
Rv0322	1
Rv0337c	1
Rv0384c	1
Rv0394c	1
Rv0407	1
Rv0418	1
Rv0423c	1
Rv0430	1
Rv0457c	1
Rv0462	1
Rv0470c	1
Rv0500A	1
Rv0510	1
Rv0512	1
Rv0529	1
Rv0563	1
Rv0592	1
Rv0640	1
Rv0644c	1
Rv0647c	1
Rv0676c	1
Rv0683	1
Rv0685	1
Rv0703	1
Rv0704	1
Rv0705	1
Rv0707	1
Rv0714	1
Rv0718	1
Rv0719	1
Rv0732	1
Rv0753c	1
Rv0761c	1
Rv0782	1
Rv0785	1
Rv0803	1
Rv0806c	1
Rv0821c	1
Rv0822c	1
Rv0831c	1
Rv0839	1
Rv0859	1
Rv0861c	1
Rv0885	1
Rv0913c	1
Rv0946c	1
Rv0949	1
Rv0950c	1
Rv0951	1
Rv0969	1
Rv0974c	1
Rv0985c	1
Rv0988	1
Rv1013	1
Rv1020	1
Rv1069c	1
Rv1092c	1
Rv1097c	1
Rv1112	1
Rv1118c	1
Rv1130	1
Rv1133c	1
Rv1143	1
Rv1161	1
Rv1162	1
Rv1165	1
Rv1173	1
Rv1187	1
Rv1194c	1
Rv1213	1
Rv1223	1
Rv1237	1
Rv1246c	1
Rv1266c	1
Rv1272c	1
Rv1286	1
Rv1288	1
Rv1295	1
Rv1297	1
Rv1299	1
Rv1308	1
Rv1310	1
Rv1326c	1
Rv1328	1
Rv1332	1
Rv1355c	1
Rv1371	1
Rv1392	1
Rv1397c	1
Rv1436	1
Rv1447c	1
Rv1448c	1
Rv1459c	1
Rv1461	1
Rv1463	1
Rv1484	1
Rv1488	1
Rv1493	1
Rv1508c	1
Rv1542c	1
Rv1547	1
Rv1557	1
Rv1564c	1
Rv1629	1
Rv1633	1
Rv1645c	1
Rv1661	1
Rv1689	1
Rv1699	1
Rv1722	1
Rv1736c	1
Rv1754c	1
Rv1798	1
Rv1816	1
Rv1837c	1
Rv1844c	1
Rv1872c	1
Rv1886c	1
Rv1916	1
Rv1921c	1
Rv1949c	1
Rv1966	1
Rv1981c	1
Rv1992c	1
Rv2000	1
Rv2024c	1
Rv2092c	1
Rv2094c	1
Rv2097c	1
Rv2109c	1
Rv2112c	1
Rv2134c	1
Rv2136c	1
Rv2141c	1
Rv2150c	1
Rv2178c	1
Rv2179c	1
Rv2195	1
Rv2200c	1
Rv2214c	1
Rv2215	1
Rv2222c	1
Rv2241	1
Rv2266	1
Rv2299c	1
Rv2329c	1
Rv2339	1
Rv2362c	1
Rv2391	1
Rv2404c	1
Rv2454c	1
Rv2457c	1
Rv2466c	1
Rv2467	1
Rv2482c	1
Rv2483c	1
Rv2510c	1
Rv2524c	1
Rv2531c	1
Rv2555c	1
Rv2563	1
Rv2566	1
Rv2572c	1
Rv2589	1
Rv2590	1
Rv2603c	1
Rv2676c	1
Rv2682c	1
Rv2688c	1
Rv2710	1
Rv2713	1
Rv2714	1
Rv2724c	1
Rv2734	1
Rv2748c	1
Rv2764c	1
Rv2780	1
Rv2789c	1
Rv2790c	1
Rv2795c	1
Rv2839c	1
Rv2890c	1
Rv2901c	1
Rv2910c	1
Rv2931	1
Rv2935	1
Rv2984	1
Rv3001c	1
Rv3009c	1
Rv3028c	1
Rv3034c	1
Rv3043c	1
Rv3044	1
Rv3045	1
Rv3063	1
Rv3086	1
Rv3128c	1
Rv3140	1
Rv3157	1
Rv3169	1
Rv3193c	1
Rv3208	1
Rv3211	1
Rv3220c	1
Rv3223c	1
Rv3229c	1
Rv3238c	1
Rv3244c	1
Rv3246c	1
Rv3252c	1
Rv3253c	1
Rv3285	1
Rv3318	1
Rv3336c	1
Rv3339c	1
Rv3340	1
Rv3365c	1
Rv3370c	1
Rv3392c	1
Rv3401	1
Rv3402c	1
Rv3418c	1
Rv3432c	1
Rv3434c	1
Rv3454	1
Rv3457c	1
Rv3458c	1
Rv3493c	1
Rv3515c	1
Rv3526	1
Rv3543c	1
Rv3545c	1
Rv3556c	1
Rv3568c	1
Rv3569c	1
Rv3573c	1
Rv3583c	1
Rv3596c	1
Rv3610c	1
Rv3628	1
Rv3631	1
Rv3646c	1
Rv3678A	1
Rv3696c	1
Rv3698	1
Rv3709c	1
Rv3710	1
Rv3721c	1
Rv3762c	1
Rv3791	1
Rv3792	1
Rv3793	1
Rv3794	1
Rv3795	1
Rv3800c	1
Rv3806c	1
Rv3809c	1
Rv3818	1
Rv3825c	1
Rv3847	1
Rv3864	1
Rv3879c	1
Rv3882c	1
Rv3886c	1
Rv3901c	1
Rv3907c	1
Rv3914	1
Rv3916c	1
